# Supplementary material for: Immunogenicity and Serological Cross-Reactivity of Saliva Proteins among Different Tsetse Species
Source: PLoS Negl Trop Dis. 2015 Aug 27;9(8):e0004038. doi: 10.1371/journal.pntd.0004038 (PMC4551805; doi:10.1371/journal.pntd.0004038)
Supplement: S4 Table — (XLSX) [file pntd.0004038.s004.xlsx]

## Sheet: Sheet1
Name	Genome scaffold	Transcripts ID	Amino acid sequence Size	Nucleotide sequence Size	Amino acid sequence	Nucleotide sequence
Gmm TSGF-1	scf7180000644950	GMOY012373	495	1485	MNILILSALSIILAFLPPSLAEVNKAYQDERNKILQEEEKLRLGYDVILQGDEEKADQIFLRLKQKELQDGFENVEKNLPGMHYYKAKPLLDESKVYQLIRKMPKGALLNVHPPGAVTSKWILNNILNKDNLRKCTNENGVQLLTFRKKFDGCKSESVQVSKGEAKEDWFNLYTPTPEVTFKSSEAAFNQLCDMFDRIDDALNYLPMLKDHYRQFLEELYADKVLYTEVRVKFSEPYDDTSKKYSLDDVVKEIENVVNDFKKTHPDFIGLKIIFAILRHGKEDEIRKNFDLYKNLRSKFPNTIIGLDFVGWEDKGLALQPFADDFTSATRDGSKLFLHAGETNQLGSTDQNLVDALLLNTTRIGHGYALAKHPYLMRDVKEKDIAVELCPVSNQVNSFV…	ATGAATATCTTAATACTGTCAGCTCTTTCGATAATACTTGCATTTCTGCCGCCATCTTTAGCGGAAGTGAACAAAGCTTATCAAGATGAGCGCAATAAAATTCTACAAGAGGAAGAGAAACTTCGTCTCGGTTATGACGTGATATTGCAAGGCGATGAAGAAAAAGCCGACCAAATATTTTTGAGACTTAAGCAAAAGGAGTTACAAGATGGCTTTGAAAATGTCGAAAAAAATTTGCCAGGCATGCATTACTACAAAGCCAAGCCTTTATTGGACGAAAGTAAAGTCTATCAATTGATTCGAAAAATGCCTAAAGGAGCTTTATTGAATGTTCATCCGCCCGGCGCTGTTACCTCAAAATGGATATTGAATAATATTTTAAATAAAGACAATCTCCGA…
Gmm TSGF-2	scf7180000644950	GMOY012372	507	1521	MLGIKYIIILGLFGAITSAVDQEYSDSRNKLIKKERRHSLGGKLELTEKEKKVNRIFMRHKHNELSVAFNDSSQNAPAMHFFKAKHIIENSMVFKFLKKMPKGGALHLHALGSVSPEWIIKNITYLPGLKKCINRANAPVLTFRPNAEPHMCKFDYTDVNDERKSENAEEYDKKLAAAFNLFTPTPEKDYPTINTVWGRFVQMFFGLWDALHYLPAAKAFYWRLLEELYEDNVMYAELRVELFRLYTENGRLDREQSILQLWEVTEQFKKEHPDFLGVRLIYTVLRGSKPGELQEYYSRLKNYTTRQPDKLVGFDMVGPEDSDLRLLSFADNLIELSDKTKFFFHAGETNSYGGTDLNLVDAILLNTTRIGLGYALPKHPVLMKIVKAREIPVEVCPIS…	ATGCTTGGAATTAAATATATAATTATTTTGGGTTTATTTGGTGCCATCACCTCAGCCGTTGACCAGGAGTATTCGGATTCCCGAAACAAATTAATAAAAAAAGAGAGGAGGCACAGTTTGGGCGGTAAACTGGAATTGACTGAGAAGGAAAAGAAAGTTAATCGTATATTTATGAGACATAAACATAATGAGCTATCAGTGGCTTTTAATGACTCTTCACAAAATGCTCCGGCTATGCATTTCTTTAAAGCGAAACATATTATTGAAAATAGTATGGTGTTTAAATTTTTGAAGAAAATGCCAAAAGGTGGGGCGTTACATTTACACGCATTAGGATCCGTATCACCCGAATGGATTATAAAGAACATTACTTATCTTCCGGGTTTGAAAAAATGTATT…
Gmm ADGF 3	scf7180000644950	GMOY012374	507	1521	MFRGRFTFTILIFFIFSSAATASESNADYLARRSELLQMEDGLRLGAGVKLNEKEIKVNNLFKALKDKELLNGYINPERNVPGIHFFKGKSQMENDSRVFRLLKNMPKGAALNLHTMASVSSEWIAQNISRTPGLLNCTSKDGTIILTFRKKTNMACTTVSEEREKYGSEYDKLFESLFNLYSPTPEVTYPTKKEIWNRYKTMYYTIFDVINYLPVFRTFHWHMLEQLYDDNVMYAEIRLDFFPLYDENNKIYPANQTIIELKDIEKKFKQKHPEFVGIKLIHAIIRSHNDTIIKHQLKQFVTYQAAYPDFIIGLDLVGHEDNGRRLLEFAEDLINLPKSTKFFFVAGETNRLGSTDLNLLDAVLLNATRIGYGYALNKHPVLMKEVKRRNIPIEVCPI…	ATGTTTAGAGGAAGGTTTACGTTTACAATTTTAATCTTTTTCATCTTTTCGTCAGCTGCAACAGCAAGTGAATCTAATGCGGATTATCTTGCTCGTCGATCTGAGTTATTGCAAATGGAAGATGGACTTCGATTAGGTGCAGGTGTTAAATTAAACGAAAAGGAAATTAAAGTGAACAATCTATTCAAAGCTCTCAAGGATAAAGAATTATTAAATGGTTATATAAATCCCGAAAGGAATGTGCCAGGCATTCATTTCTTTAAGGGAAAATCACAAATGGAAAATGATAGTAGAGTTTTCAGGCTTTTAAAAAATATGCCCAAAGGTGCAGCATTAAATTTGCATACAATGGCCTCAGTATCATCAGAATGGATTGCGCAAAATATATCCCGCACCCCG…
Gmm ADGF 4	scf7180000644950	GMOY012375	536	1608	MFRGRFTFTILIFFIFSSAATASESNADYLATTTIDSTVKNSTYFKVREALIQTEDHLSTGGDLQLNSKEIEVDKIFMKYKIEELEEGSRDPLKNAASMHFFKAKPLIERSKVFRFLQQMPKGALLHLHNTAGVSSEWIARNLSQLTGLLRCIDQKGINILTFRENPEKHKCSTQYVAINEERQKSQSQAAYNRSFENLINLYTERPELEYQTINHVWDKFQNMFSTVSDLIHYLPAYRVYLWQLLKESYDDKIIYVELRFTTFQLYDHAGQVYADEHFLTVIMEVVSSFKNQFPDFLGVKLIYAIQRHLEPNEVRNRVEMLKKFHSAYPNIVIGFDLVGQEDKGRPLIDFIEIFKEIPDTIKFFFHAGETNWYGTSTDLNLFDAVLLNTTRIGHGYAL…	ATGTTTAGAGGAAGGTTTACGTTTACAATTTTAATCTTTTTCATCTTTTCGTCAGCTGCAACAGCAAGTGAATCTAATGCGGATTATCTTGCCACCACAACAATAGATTCAACGGTTAAGAATTCTACATATTTTAAGGTGCGTGAAGCGTTAATTCAAACAGAAGATCATCTTAGTACTGGTGGTGATTTGCAATTGAATAGCAAAGAGATTGAAGTCGATAAGATTTTTATGAAATACAAAATTGAAGAATTAGAAGAAGGTTCTCGTGATCCGCTTAAAAATGCCGCCAGTATGCATTTCTTTAAGGCGAAACCTTTAATCGAACGCAGTAAAGTGTTTCGTTTTCTGCAGCAAATGCCAAAAGGAGCGCTTTTACATTTGCACAATACAGCTGGA…
Gmm ADGF 5	scf7180000644950	GMOY002974	202	1571	MLKLCSFLLFISFLNILTYSVQAMEMSYDALRNKIMESERSSALGGNLWLSSAEERANSILMNAKREEIAEGLKNPTKYPPAMHFFQGKQYLRQSEVFRIIQKMPKGAFLHGHNTGMVSSKWVIGNLTTLYNLYTCRDVNGLLIFTYNQSRCHSEVQNICLERVEAEDKRLYDRQLEKHINMYTMHPECGFFSCLVIYARYL*	ATGTTAAAATTATGCAGTTTTCTTTTGTTTATTAGTTTTTTAAACaTTTTAACATATTCGGTACAAGCGATGGAAATGTCTTATGATGCTCTCCGTAATAAGATAATGGAATCTGAACGTTCTTCTGCACTTGGTGGTAACCTATGGTTGTCCTCGGCAGAAGAGAGAGCAAATAGTATACTAATGAATGCCAAGAGAGAGGAGATTGCCGAAGGCTTAAAAAATCCTACAAAATATCCACCAGCAATGCATTTCTTTCAAGGTAAACAATATTTACGGCAAAGTGAAGTATTTCGTATTATCCAGAAGATGCCGAAGGGAGCTTTTCTTCATGGTCACAATACCGGTATGGTTAGCTCGAAATGGGTTATCGGAAATTTAACGACGTTATATAATTTA…
Gmm ADGF 6	scf7180000652144	GMOY010456	545	1635	MNYFWFLFSCILSEAHRINGGKVAYSQPSVQALNSFEYRSTPEAYHTLRQAFLSYEQSRVLGYDVILNANETLANEFIMRVKTQEYEKGLATPHLFAPSRHLFSVLEEIKKSNLFVLLSMMPKGAVLHAHDTALCSTDFLIELTYRDNLWLCQDTKTLEVFDMKFFKTQPEDALNNNCEWELMSKARHTYGAQTVDDILREQLTLYPTEKFMDNNEAWQQFMKIFALLDGLLFYIPNWSDYYYHALEEFYADGVQYLEFRSTLPILYDLDGNNYTEMDTVKVYKETLDKFLVTHNEFIGSKLIYAPIRNADQNGIEHYIKVCKEIKNLYPDFLAGFDLVGQEELGRPLKDFIPQLLNLAEDVDFFFHAGETNWFGSTVDENLIDAVLLGTKRIGHGFAL…	ATGAACTATTTTTGGTTTCTTTTTTCTTGTATTCTATCCGAGGCGCATCGAATTAATGGCGGCAAAGTAGCCTATAGTCAACCCAGTGTGCAGGCATTAAATTCGTTTGAATATCGGAGCACACCGGAAGCTTATCATACGCTGCGTCAGGCATTCTTAAGCTATGAACAGTCGAGAGTTTTGGGTTACGATGTCATTTTGAATGCCAATGAAACGTTAGCCAATGAATTTATTATGAGAGTGAAAACGCAAGAGTATGAAAAGGGTTTAGCTACACCGCATCTTTTCGCACCGTCGAGGCATTTGTTTAGTGTATTAGAAGAAATTAAGAAAAGTAATTTATTTGTTTTACTTTCAATGATGCCCAAAGGTGCTGTATTACATGCCCACGATACCGCT…
Gmm ADGF 7	scf7180000652144	GMOY010456	486	1458	MRYVRILHYEMERNNIMNYESYNRFGNRIELTSCEEKANEQLMFLKWLEYQKWEVNGTNVSLGDRFSKARDDIERSLLYKVLRKMPKGAALHVHDVGLTSVDFIVKCLTYYQNLWVCVARNKELREFRFSQKFLNETNTTNMCTWYPIKEWRRMHGAKVVDAKIRDNLLITTTDHKLVAARLKEIKSLLKGLISYAPVWEIYFEQAFKEFIEDGVQYIEIRTFLPRLYNLSGHSLSQLETLAALKRASETVAFYNASFVGTKVIYTPSRNVNYNEVDMLLSDALILKLVFKNYVAGLDLISDDYFPKPLRDFSERLIYMQDSMDFYFTVDDVYGNQLDNDENLIDAYLLGSKRLLFSYALMQHPYILRQIHRLNIGLVINPISIEYMQNLGNSRFHPAS…	ATGCGCTACGTACGCATATTGCATTATGAAATGGAAAGAAATAATATTATGAATTATGAATCGTATAATCGATTCGGTAATCGAATTGAGCTGACATCGTGTGAAGAGAAAGCGAATGAACAGCTTATGTTCTTAAAGTGGTTGGAGTATCAGAAATGGGAGGTTAACGGTACGAATGTCAGTTTGGGCGATCGGTTTTCCAAAGCAAGAGACGACATTGAAAGATCATTACTTTATAAGGTGTTGCGTAAAATGCCCAAGGGCGCCGCATTGCATGTCCACGACGTGGGCTTGACTAGTGTTGATTTTATTGTAAAATGTCTAACCTACTATCAGAACTTGTGGGTATGTGTTGCTCGTAATAAGGAATTGCGCGAGTTTCGATTTTCACAAAAATTT…
Gpd TSGF 1	KK499815	GPAI036936	495	1485	MNILILSALSIILAFLPPSSAEVNKAYQDERNKIIEEEEKLRLGYDVTLQGDEEKADQIFLKLKQKELEDGFTNIEKNLPGMHYYKAKPLLDQSKVYQLIRKMPKGASLNVHPPGAVTSKWILNNILNKENLRKCTNEDGVQLLTFRKKFDGCKSESVQVSKGEAKEEWFNMYTPTPEVTFKSSEAAFNQLCDMFDRIDDALNYLPILKAHYRQFLEELYNDKVLYTEVRVKFSEPYDDTSKKYSLDDVVKEIENVVNDFKTTHPDFIGLKIIFAILRHGKENEIRKNFELYKNLRSKFPNTIIGIDFVGWEDKGLSLQSFADDFTSATKDGSKLFLHAGETNRLGSTDQNLVDALLLNTTRIGHGYALAKHPFLMRDVKGKDIAVELCPVSNQINSFV…	ATGAATATCTTAATACTGTCAGCTCTTTCGATAATACTTGCATTTCTGCCGCCATCTTCGGCGGAAGTGAACAAAGCTTATCAAGATGAGCGCAATAAAATTATAGAAGAGGAAGAAAAACTTCGTCTCGGTTATGACGTGACATTGCAAGGCGATGAAGAAAAAGCCGATCAAATATTTTTGAAACTTAAGCAAAAGGAGTTAGAAGATGGCTTTACAAATATTGAAAAAAATTTGCCAGGCATGCATTACTACAAAGCCAAGCCTTTATTAGACCAAAGTAAAGTCTATCAATTGATTCGTAAAATGCCTAAAGGAGCTTCATTGAATGTTCATCCGCCCGGTGCTGTTACCTCAAAATGGATATTGAATAATATTTTAAATAAAGAGAATCTCCGA…
Gpd ADGF 3	KK499815	GPAI036934	508	1524	MFSGRFTFTILIFFIFSSGATASEANADYLARRSELLQMEDGLRLGADVKLNEEEIKVDNLFKALKDEELLNGYINPEKNVPGIHFFKGKSQMENDSRVFRFLKNMPKGAALNLHTMSSVSSEWIAQNISRTPGLLNCTSKDGTIILTFRKKTNMACTTVSEEREKYGSDYDKLFESLFNLYSPTPEVTYPTKKEIWNRYKTMYYTIFDVINYLPVFRTFHWHMLEQLYDDNVTYAEIRLDFFPLYDENNKTYPANQTIIELKDIEERFKQKHPEFFGIKLIHAIIRSHNDTIIKHQLKQFVTYQAAYPDFIIGLDLVGHEDNGRRLLEFADDLINLRKSTKFFFVAGETNRLGCTDLNLLDAVLLNATRIGYGYALNKHPVLMKEVKRRNIPIEVCPI…	ATGTTTAGTGGAAGGTTTACTTTTACGATTTTAATCTTTTTCATCTTTTCGTCAGGTGCAACAGCAAGTGAAGCTAATGCGGATTATCTTGCTCGTCGATCTGAGTTATTGCAAATGGAAGATGGACTTCGATTAGGTGCAGATGTTAAATTAAACGAAGAGGAAATTAAAGTGGACAATCTATTCAAAGCTCTCAAGGATGAAGAATTATTAAATGGTTATATAAATCCCGAAAAGAATGTGCCAGGCATTCATTTCTTTAAGGGAAAATCGCAAATGGAAAATGATAGTAGAGTTTTCAGGTTTTTAAAAAATATGCCCAAAGGTGCAGCATTAAATTTGCATACAATGAGCTCAGTATCATCAGAATGGATTGCGCAAAACATATCCCGCACCCCT…
Gpd ADGF 4	KK499815	GPAI036938	518	1554	MIAIFSIICLNFFTATTTINLTAKNSTYFKIREALIQTEDHLSTGGDLQLSSKEIEVDKIFMKYKIEELEEGSRHPLNNAASMHFFKAKPLIERSKVFRFLQQMPKGALLHLHNTAGVSSEWIVRNLSQLTGLLRCIDQKGINILTFRENPEKHKCSTQYVAINEERQKSRSQAAYNRSFENLINLYTKRPELEYPTIKHVWDRFQNMFSTVNDFIHYLPAYRVYLWRLLKESYDDKIIYIELRFTTFELYDRLGQVYADEHFLTVILEVVSSFQNQFPDFLGVKLIYAINRRLETNEVRNRVEILKKFHFAYPNIVIGFDLVGQEDKGKPLIDFIEIFKEIPDTIKFFFHAGETNWYGTSTDLNLFDAILLNTTRIGHGYALMKHPILWKAVKERNIA…	ATGATTGCTATTTTCTCAATAATTTGTCTTAATTTTTTCACCGCCACCACAACAATAAATTTAACGGCTAAGAATTCAACATATTTTAAGATTCGTGAAGCGTTAATACAAACAGAAGATCATCTTAGTACTGGTGGTGACTTGCAATTGAGTAGCAAAGAGATTGAAGTCGATAAGATTTTTATGAAATACAAAATTGAAGAATTAGAAGAAGGTTCTCGGCATCCGCTTAATAATGCGGCCAGTATGCATTTCTTTAAAGCGAAACCTTTAATCGAACGCAGTAAAGTGTTTCGTTTTCTGCAGCAAATGCCAAAAGGAGCGCTTTTACATTTGCACAATACAGCTGGAGTATCTTCCGAATGGATAGTTCGTAATTTGTCTCAATTAACGGGCTTA…
Gpd ADGF 5	KK499815	GPAI036929	502	1506	KLCSFLLFISFLNILTYSVQAMEMSYDALRNKIMESERSSALGGNLWLSSAEERANSILMNAKREEIAEGLKNPTKYPPAMHFFQGKQYLRQSEVFRIIQKMPKGAFLHGHNTGMVSSKWVIGNLTTLYNLYTCRDVNGLLIFTYNQSRCHSEVQNICLERVEAEDKRLYDRQLEKHINMYTMHPESLITDTRKIWKRFENIFETVDQFYKYMPAYCNYHKRLLEELCEDNIIYAEIRASLSPCYGDDNKTYNSLEVANELEKIVESFKVKHPDFLGLKVIYAKRNKATVDEMAQRITTFKQLHHAKPNFIIGFDLIGQEDMGDPLHKFANELTDLPSTANFFFHAGETNWYGKTDWNIMDALLLNTKRIGHGFALPKHPQLWSTIRKRNIAIEVNPIS…	AAACTATGCAGTTTTCTTTTGTTTATTAGTTTTCTAAATATTTTAACATATTCGGTACAAGCGATGGAAATGTCTTATGATGCTCTCCGTAATAAGATAATGGAATCTGAACGCTCTTCTGCACTTGGTGGTAACCTATGGTTGTCCTCAGCAGAAGAGAGAGCAAATAGTATACTAATGAATGCCAAGAGAGAGGAGATTGCCGAAGGCTTAAAAAATCCTACAAAATATCCACCAGCAATGCATTTCTTTCAAGGTAAACAGTATTTACGGCAAAGTGAAGTATTTCGTATTATCCAGAAGATGCCAAAGGGAGCTTTTCTTCATGGTCACAATACCGGTATGGTTAGCTCGAAATGGGTTATCGGAAATTTAACGACGTTATATAATTTATATACA…
Gpd ADGF 6	KK499793	GPAI024635	545	1635	MNYFWFLFSCILSEAHRINAGKVAYSQPSVQALNSFEYRSTPEAYHTLRQAFLSYEQSRVLGYDVILNANETLANEFIMRVKTQEYEKGLATPHLFAPSRHLFSVLEEIKKSNLFALLSMMPKGAVLHAHDTALCSTDFLIELTYRDNLWLCQDTKSLEVFDMKFFKTQPEDALNNNCEWELMSKARDTYGAQTVDDILREQLTLYPTEKFMDNNEAWQQFMKIFALLDGLLFYIPNWSDYYYHALEEFYADGVQYLEFRSTLPILYDLDGNNYTEMDTVKVYKETLDKFLLTHNEFIGSKLIYAPIRNADQNGIEHYIKVCKEIKNLYPDFLAGFDLVGQEELGRPLKDFIPQLLNLTEDVDFFFHAGETNWFGSTVDENLIDAVLLGTKRIGHGFAL…	ATGAACTATTTTTGGTTTCTTTTTTCTTGTATCCTATCCGAGGCGCATCGAATTAATGCCGGCAAAGTAGCCTATAGTCAGCCCAGTGTGCAGGCATTAAATTCGTTTGAATATCGGAGCACGCCGGAAGCTTATCATACGCTGCGTCAGGCATTCTTAAGCTATGAACAGTCGCGAGTGTTGGGTTACGATGTCATTTTGAATGCCAATGAAACGTTAGCCAATGAATTTATTATGAGAGTGAAAACGCAAGAGTATGAAAAGGGTTTAGCGACACCGCATCTTTTCGCACCGTCGAGGCATTTGTTTAGTGTATTAGAAGAAATTAAAAAAAGTAATTTATTTGCGTTACTTTCAATGATGCCCAAAGGTGCTGTATTACATGCCCACGATACCGCT…
Gpd ADGF 7	KK499793	GPAI024638	542	1626	MFHGKSSFSTSLNPLNMPAPETRSRYSKLRSCALFFLLIFCSIVLLLRLYSIRYVDMRYVRILHYEMERNNIMNYESYNRFGNRIKLTMCEEKANEQLMFLKWLEYQKWEVNGTNVSLGDRFSKARDDIERSLLYKVLRKMPKGAALHVHDVGLTSVDFIVKCLTYYQNLWVCVARNKQLREFRFSQKFLNETNTTNMCTWYPIKEWRRMHGAKVVDAKIRDNLIITTTDHKLVAARLKEIKSLLKGLISYAPVWEIYFEQAFKEFIEDGVQYIEIRTILPRLYNLSGHSLPHLETLAALKRASETVAFYNASFVGAKVIYTPSRNVNDNEVEMLLSDALILKLVFKDYVAGLDLISDDYFSKPLRDFSARLIYMQDSMDFYFTVDDVYANQLDNEENL…	ATGTTTCACGGTAAATCATCCTTTTCAACATCCTTAAATCCATTAAATATGCCGGCCCCGGAAACAAGATCCCGCTATTCCAAATTACGATCATGCGCCTTATTTTTTCTTTTGATTTTCTGTTCGATCGTACTCCTGTTGCGTTTATATTCAATACGCTATGTTGACATGCGCTACGTACGCATATTGCATTATGAAATGGAAAGAAATAATATTATGAATTATGAATCGTATAATCGATTCGGTAATCGAATTAAGCTGACAATGTGTGAAGAGAAAGCGAATGAACAGCTTATGTTCTTAAAATGGTTGGAGTATCAGAAATGGGAGGTTAACGGTACGAATGTCAGTTTGGGCGATCGGTTTTCCAAAGCAAGAGACGACATTGAAAGATCATTA…
Gau TSGF 1	KK502435	GAUT029600	495	1485	MNFFILSALSIILAFLPPSSAEVNTAYQDERDKIIQEEEKLRLGYDVILQGDEEKADQIFLKLKQKELQDGFTIVEKNLPGMHYYKAKPLLEESKVYQLIRKMPKGALLNVHPPGAVSSKWILNNILNKENLRKCTNEHGVQLLTFRKKFDGCKSESVQVSKGEAKEEWFNLYTPTPEVTFKSNEAAFNQLCDMFDRIDDALNYLPIFKAHYRQFLEELYKDKVLYTEVRVKFSEPYDDTSKKYSLDDVVKEIENVVNDFKTTHPDFIGLKIIFAILRHGKEDEIRKNFELYKNLRSKFPNTIIGLDFVGWEDKGLHLQSFADDFISATKDGSKLFLHAGETNRLGSTDRNLVDALLLNTTRIGHGYALAKHPILMRDAKEKDIAVELCPVSNQINSFV…	ATGAATTTCTTCATACTGTCAGCTCTTTCGATAATACTTGCATTTCTGCCGCCATCTTCGGCGGAAGTGAACACAGCTTATCAAGATGAGCGCGATAAAATTATACAAGAGGAAGAAAAACTTCGTCTCGGTTATGACGTGATATTGCAAGGCGATGAAGAAAAAGCCGACCAAATATTTTTGAAACTTAAGCAAAAGGAGTTACAAGATGGCTTCACAATTGTCGAAAAAAATTTGCCAGGCATGCATTACTACAAAGCCAAGCCTTTATTGGAAGAAAGTAAAGTCTATCAGTTGATTCGAAAAATGCCTAAAGGAGCTTTATTGAATGTTCATCCGCCCGGCGCTGTTTCCTCAAAATGGATATTGAATAATATTTTAAATAAAGAGAATCTCCGA…
Gau ADGF 3	KK502435	GAUT029599	508	1524	MFRGTFTFTISIFFIFSSAAKASEANVDYLVRRSELLKMEDGLRFGAGVKLNEEETKVNNLFKALKDKELLNGYRNPEKNVPGIHFFKGKSQMESDSRVFRLLKNMPKGAALNLHTMSSVSSKWIAQNISRTPGLLNCTSKEGTIILTFRKKTNMACTKVSEEREKYGSEYNKLFESLFNLYSPTPEVRYTTKKEIWNRYKTMYYTIFDVINYLPVFRTFHWHMLEQLYDDNVMYAEIRLDFFPLYDENNKIYPANQTIIELKDIEKKFKQKHPEFFGIKLIHAIIRSHNDTIIKHQLKQFVTYQAAYPDFIIGLDLVGHEDNGRRLLEFAEDLINLPKSTKFFFVAGETNRLGHTDLNLLDAVLLNATRIGYGYALNKHPVLMKEVKRRNIPIEVCPI…	ATGTTTAGAGGAACATTTACTTTTACAATTTCAATTTTTTTCATCTTTTCGTCAGCTGCAAAAGCAAGTGAAGCTAATGTGGATTATCTTGTTCGTCGATCTGAGTTATTGAAAATGGAAGATGGACTCCGATTCGGTGCAGGAGTTAAATTAAACGAAGAGGAAACAAAAGTGAACAATCTATTCAAAGCTCTCAAAGATAAAGAATTATTAAATGGTTACAGAAATCCTGAAAAGAATGTGCCAGGCATTCATTTCTTTAAGGGAAAATCGCAAATGGAAAGTGATAGTAGAGTTTTCAGGCTTTTAAAAAATATGCCCAAAGGTGCTGCATTAAATTTGCATACAATGAGCTCAGTATCATCAAAATGGATTGCGCAAAACATATCCCGCACCCCG…
Gau ADGF 4	KK502435	GAUT029607	311	933	MFSTVNDFIHYLPAYRVYLWQLLKESYDDKIIYVELRFTTFELYDRLGQVYTDEHFLTVILEVVSSFKNQYPDFLGVKLIYAINRRLETNEVRNRVEILKKFHLAYPNIMIGFDLVGQEDKGKPLIDFIEIFKEVPDTIKFFFHAGETNWYGTSTDLNLFDAILLNTTRIGHGYALMKHPTLWKAVKERNIAVEVCPISNQVLHLVWDLRNHPGAFYFSQNIPVVICNDDPGFWGAKGLSYDYYYAIMSLASNQGGLKTLKQLVWNSISYSTLNKTEKELANGTLKRQWDLFLDGILNEHLKEDKTKQEN*	ATGTTTTCTACAGTAAATGACTTTATACATTATCTACCTGCCTATAGAGTGTATTTATGGCAATTGTTAAAGGAATCGTACGACGACAAAATAATTTATGTCGAATTACGTTTCACCACTTTTGAGTTATACGACCGCTTGGGTCAGGTGTATACTGATGAACATTTTTTAACTGTCATATTGGAAGTGGTAAGCAGCTTTAAAAATCAATATCCCGATTTTCTAGGTGTTAAACTGATTTATGCTATAAATCGTCGCCTTGAGACTAATGAGGTACGCAATCGTGTTGAAATTTTGAAGAAATTCCATTTAGCTTATCCAAATATTATGATAGGTTTTGATTTGGTAGGTCAAGAGGATAAAGGAAAGCCGTTAATAGACTTTATTGAAATTTTCAAA…
Gau ADGF 5	KK502435	GAUT029604	469	1407	MESERSSALGGNLWLSSAEERANSILMNAKREEIAEGLKNPTKYPPAMHFFQGKQYLRQSEVFRIIQKMPKGAFLHGHNTGMVSSKWVIGNLTTLYNLYTCRDVNGLLIFTYNQSRCHSEVQNICLERVEAEDKRLYDRQLEKHINMYTMHPESLITDTRKIWKRFENIFETVDQFYKYMPAYCNYHKRLLEELCEDNIIYAEIRASLSPCYGDDNKTYNSLEVANELEKIVESFKVKHPDFLGLKVIYAKRNKATVDEMAQRITTFKQLHHAKPNFIIGFDLIGQEDMGDPLHKFANELTDLPSTANFFFHAGETNWYGKTDWNIMDALLLNTKRIGHGFALPKHPQLWSTIRKRNIAIEINPISNQVLGFIWDLRNHPASFLIAENFPIIISADDPG…	ATGGAATCTGAGCGCTCTTCTGCACTTGGTGGTAACCTATGGTTGTCCTCCGCAGAAGAGAGAGCAAATAGTATACTAATGAATGCCAAGAGAGAGGAGATCGCCGAAGGCTTAAAAAATCCTACAAAATATCCACCAGCAATGCATTTCTTTCAAGGTAAACAGTATTTACGGCAAAGTGAAGTATTTCGTATTATCCAGAAGATGCCAAAGGGAGCTTTTCTTCATGGTCACAATACCGGTATGGTTAGCTCGAAATGGGTTATCGGAAATTTAACGACGTTATATAATTTATATACATGTCGTGATGTAAATGGTTTACTAATATTTACCTACAATCAGAGTCGCTGCCACAGTGAAGTGCAAAACATCTGCTTGGAACGCGTTGAAGCCGAAGAT…
Gau ADGF 6	KK502402	GAUT025650	545	1635	MNYFWFLFSCILSEAHRINAGKVAYSQPSVQALNPFEYRSTPEAYHTLRQAFLSYEQSRVLGYDVILNANETLANEFIMRVKTQEYEKGLATPHLFAPSRHLFSVLEEIKKSNLFALLSMMPKGAVLHAHDTALCSTDFLIELTYRDNLWLCQDTKSLEIFDMKFFKTQPEDALNDNCEWELMSKARHTYGAQTVDDILREQLTLYPTEKFMDNNEAWQQFMKIFALLDGLLFYIPNWSDYYYHALEEFYADGVQYLEFRSTLPILYDLDGNNYTEMDTVKVYKETLDKFLVTHNEFIGSKLIYAPIRNADQNGIEHYINVCKEIKNLYPDFLAGFDLVGQEELGRPLKDFIPQLLNLTKDVDFFFHAGETNWFGSTVDENLIDAVLLGTKRIGHGFAL…	ATGAACTACTTTTGGTTTCTTTTTTCTTGTATCCTATCCGAGGCGCATCGAATTAATGCCGGCAAAGTAGCCTATAGTCAACCCAGTGTGCAGGCATTAAATCCGTTTGAATATCGAAGCACACCGGAAGCCTATCATACGCTGCGTCAGGCATTCTTAAGCTATGAACAGTCGCGAGTTTTGGGTTACGATGTCATTTTGAATGCCAACGAAACGCTAGCCAATGAATTTATTATGAGAGTGAAAACGCAAGAGTATGAAAAGGGTTTAGCTACACCGCATCTTTTCGCACCGTCGAGGCATTTGTTTAGTGTATTAGAAGAAATTAAAAAAAGTAATTTATTTGCGTTACTTTCAATGATGCCCAAAGGTGCTGTATTACATGCCCACGATACCGCT…
Gau ADGF 7	KK502402	GAUT025651	470	1410	MNYESYNRFGNRIELTTCEEKANEQLMLLKWLEYQKWEINDTNISLSDRFSKTRDEIESSLLYKVLRKMPKGAALHVHDVGLTSVDFIVKCLTYYQDLWVCVARNKELHEFRFSQKFLNETNTTNTCTWYPIKEWRRMHGAKVVDAKIRDHLIITTTDHKLVAARLKEIKSLLKGLISYAPVWEIYFEQAFKEFIEDGVQYIEIRTILPRLYNLTGHSLPHLETLAALKRASETVAFYNASFVGTKVIYTPSRNVNDNEVEMLLSGALILKLVFKDYMAGLDLISDDYFAKPLRDFSERLIYMQDSMDFYFTVDDVYGNQLDNDENLIDAYLLGSKRLPFNYALMQHPYILRQIHRLNIGLVINPISIEYMENLGNSRFHPASILFTFNLPLIISSDYP…	ATGAATTATGAATCGTATAATCGATTCGGGAATCGAATTGAGTTGACAACGTGTGAAGAAAAAGCGAATGAACAGCTTATGCTCTTAAAATGGTTGGAATATCAGAAATGGGAGATTAACGATACGAATATCAGTTTGAGCGATCGGTTTTCCAAAACAAGAGACGAGATTGAAAGTTCATTACTTTATAAGGTGCTGCGTAAAATGCCCAAGGGCGCCGCATTGCATGTCCACGACGTGGGCTTGACTAGTGTTGATTTTATTGTAAAATGTCTAACCTACTATCAGGACTTGTGGGTATGTGTTGCTCGTAACAAGGAATTGCACGAGTTTCGATTTTCACAAAAATTTTTAAATGAGACAAACACTACCAATACGTGCACATGGTACCCGATTAAA…
Gff TSGF 1	KK352160	GFUI029038	495	1485	MNFFILSALSIILAFLLPSLAEVNTAYQAERNKIIQEEDKLRLGYDMTLQGDEEKADQIFLKLKQTELRNGFKIPEKNLPGMHYYKAKPLLEESKIYQLIRKMPKGALLSVHTPGAISSKWILNNVLNKENLRKCKNEHDVQLLTFRKQFEGCKSELMQVAKGEAKEEWFNLYTPTPEETFNSSEAAFNELCDMFDGIDDALNYLPIFKAHYRQFLEKLYNDNVLYTEVRVKYSELYDDTSKKYTLDDVVKEIENVVNDFKTTHPDFVGLKIIFAILRHGEQDEIRKKFELYKNLRSKFPNTIIGIDFVGWEDKGLPLQLFADDFISATKDGSKLFLQAGETNRLGSTDENLVDALLLNTTRIGQGYALAKHPFLMRDVKDKDIAVELSPVSNQINGFV…	ATGAATTTCTTTATACTGTCAGCTCTTTCGATAATACTTGCATTTCTGTTGCCATCATTGGCGGAAGTGAACACAGCTTATCAAGCTGAGCGCAATAAAATTATACAAGAAGAAGATAAACTTCGTCTCGGTTATGATATGACATTGCAAGGCGATGAAGAAAAGGCCGATCAAATATTTTTGAAACTTAAACAAACGGAATTACGCAACGGGTTTAAAATTCCCGAAAAAAATTTGCCAGGCATGCATTACTACAAAGCCAAGCCTTTATTGGAAGAAAGTAAAATCTATCAGTTGATTCGAAAAATGCCTAAAGGAGCTTTATTGAGTGTTCATACGCCCGGCGCTATTTCCTCAAAATGGATATTGAATAATGTTTTAAATAAAGAAAATCTCAGA…
Gff TSGF 2	KK352160	GFUI029044	508	1526	MLGVKFIIILALFGAITSAADQEYLDSRNKLIKRDRRHSLGGKLELTEEEKEVNRIFMKRKNNELSLAFNDTSQNAPAMHFFKAKGVIENSMVFKFLKKMPKGGALHLHALASVSPEWIIKNITYLSGLKKCINRANAPVLTFRPNAEPHKCKSDFTDVNDERKSQNAEEYDKNLAAAFNLFTPTPEKDYPTINKVWGKFVQMFFGLWDAVQYLPAAKAFYWRLLEELYEDNVMYAELRVELFRLYTENGRLDRERSILQLWEVTEQFKKEHPDFLGVRLIYTVLRGSKPDELQEYYSRLKNYTTRQPDKLVGFDMVGPEDSDPRLLSFADNLIELSDKTKFFFHAGETNSYGDTDLNLVDAILLNTTRIGLGYALSKHPLLMKIIKEKDIPVEVCPIS…	ATGCTTGGAGTTAAATTTATAATTATTTTGGCTTTATTTGGAGCCATCACCTCAGCTGCTGACCAGGAGTATTTGGATTCTCGAAATAAATTAATAAAAAGAGATAGGAGGCACAGTTTGGGCGGCAAACTAGAATTGACTGAGGAGGAAAAGGAAGTTAATCGTATATTTATGAAACGTAAAAATAATGAGCTATCATTAGCTTTTAATGACACTTCGCAAAATGCTCCGGCTATGCATTTCTTTAAAGCGAAAGGTGTTATTGAAAATAGTATGGTGTTCAAATTTTTGAAGAAAATGCCGAAAGGTGGAGCGTTACATTTGCACGCCTTAGCATCAGTATCACCCGAATGGATTATAAAAAACATTACTTATCTTTCGGGTTTGAAAAAATGTATT…
Gff ADGF 3			506	1518	MFRGRFAFTILIFFIFSLVVKASKANMDYLARRSELLKMEDGLRLGAGVKLNEEEIKVNNKFKALKDKELLNGYINPEKNVPGIHFFKGKSYMENDSRVFRLLKKMPKGATLNFHTMSSVTSEWIAQNISLTPGLLNCTSKDGTIILTFRQKTNMACTKVSEEREKYGSEYNKLFESLFNLYSPTPEVTYPTKKEVWNRYKTMYYTIFDVINYLPVFRAFHWQMLEQLYEDNVMYAEIHLGFFPLYDENNKIYPANQTITELKDIEQKFKQEHPEFFGIKLIHAIIRSHNDTIINHQLEQFVTYQAAYPGFIIGLDFVGHEDNGRRLVEFAERLSNLPKSTKFFFVAGETNRLGSTDLNLVDAVLLNATRIGYGYALNKHPILMKEVKRRNIPIEVCPI…	ATGTTTAGAGGAAGGTTTGCTTTTACAATTTTAATTTTTTTCATCTTTTCCTTAGTCGTGAAAGCAAGTAAAGCTAATATGGATTATCTTGCTCGTCGATCTGAGTTATTGAAAATGGAAGACGGGCTTCGATTAGGTGCAGGTGTTAAATTAAACGAAGAGGAAATTAAAGTGAACAATAAGTTCAAAGCTCTAAAAGACAAAGAGTTATTAAATGGTTACATAAATCCCGAAAAGAATGTGCCAGGCATTCATTTCTTTAAGGGAAAATCGTACATGGAAAACGATAGTAGAGTTTTCAGACTTTTAAAAAAAATGCCTAAAGGTGCAACATTAAACTTTCATACAATGAGCTCAGTAACATCAGAATGGATTGCGCAAAACATATCCCTCACCCCG…
Gff ADGF 4	KK351988	GFUI015188	509	1527	MIAIFSIICLNLFTATTTANLPVENSKYFQVREELIQTEDHLSTGGEVQLNSKEIEVDRIFMKYKIEELKEGSHHPSKNAAGMHFFKAKPLIERSKVFRFLQQMPKGALLHLHNTAGVSSEWIVRNLSQSTGLLRCIDQRGINILTFRENPERHKCTTQYVAVNEERQKSRSQADYNRSFENLINLYTKRPELEYPTINHVWDRFQNMFSTVKDFIHYLPFYRVYLWRLLKESYDDKIIYVELRFSTFELYDGLGQVYADEDFLTVILEVVGSFRSQYPDFLGVKLIYAINRRLETNEVRNRVEILKKFHLAYPNIMIGFDLVGQEDKGKPLTDFIEIFKEVPDTIKFFFHAGETNWYGTSTDLNLFDAILLNTTRIGHGYALMKHPILWKAVKERNIA…	ATGATTGCAATTTTCTCAATAATTTGTCTTAATCTTTTCACCGCTACCACAACAGCAAATTTACCGGTTGAGAATTCAAAATATTTTCAGGTTCGTGAAGAGTTAATTCAAACAGAAGATCATCTTAGTACTGGTGGTGAGGTGCAATTGAATAGCAAAGAGATTGAAGTCGATAGGATTTTTATGAAATACAAAATTGAAGAATTAAAGGAGGGTTCTCATCATCCGTCTAAAAATGCCGCCGGTATGCATTTCTTCAAAGCGAAACCTTTAATCGAACGCAGTAAAGTGTTTCGTTTCCTGCAGCAAATGCCAAAGGGAGCGCTTTTGCATTTGCACAATACTGCTGGAGTATCTTCTGAATGGATAGTCCGTAATTTGTCTCAATCAACGGGTTTG…
Gff ADGF 5	KK351988	GFUI015185	488	1464	MLKLCSYLLFILFLNNLTYSVQAMEMSKFTPRIVVVYDNLTSAYDALRNKIMESERSSALGGNLWLSSAEERANSILMNAKREEIAEGLKNPTKYPPAMHFFQGKQYLRQSEVFRIIQKMPKGAFLHGHNTGMVSSKWVIGNLTTLYNLYTCRDVNGLLIFTYNQSRCHSEVQNICLERVEADDKRLYDRQLEKHINMYTMHPESLITDTRKIWKRFENIFESVDQFYKYMPAYCNYHKRLLEELCEDNIIYAEIRASLSPCYGDDNKTYNSLEVANELEKIVESFKVKHPDFLGLKVIYAKRNKASVDEMAQRITTFKQLHHAKPNFIIGFDLIGQEDMGDPLHKFANELTDLPSTANFFFHAGETNWYGKTDWNIMDALLLNTKRIGHGFALPKHPQ…	ATGTTAAAATTGTGCAGTTATCTTTTGTTCATTCTTTTTTTAAATAATTTAACGTATTCGGTACAAGCGATGGAAATGTCTAAATTTACACCAAGGATTGTTGTGGTTTATGATAATTTAACCTCAGCTTATGATGCTCTCCGTAATAAAATAATGGAATCTGAACGCTCTTCTGCACTTGGTGGTAACCTATGGTTGTCCTCCGCAGAAGAGAGAGCAAATAGTATACTTATGAATGCCAAGAGAGAGGAGATCGCCGAAGGCTTAAAAAATCCGACAAAATATCCACCAGCAATGCATTTCTTTCAAGGTAAACAGTATTTACGGCAAAGTGAAGTATTTCGTATAATCCAGAAGATGCCAAAGGGAGCTTTTCTTCATGGTCACAATACCGGTATG…
Gff ADGF 6	KK352019	GFUI018155	545	1635	MNYFWFLFSYILSEAHQINTGKVVYSQPNVQALNPFEYRSTPDAYHTLRQAFLSYEQSRVLGYDVILNANETLANELIMRVKTQEYEKGLATPHLFAPSRHLFSVLEEIKKSHLFALLSMMPKGAVLHAHDTALCSTDFLIELTYRDNLWLCQDAKSLEIFDMKFFKTQPEDALNNNCEWELMSKARHTYGAQTIDDILREQLTLYPTEKFMDNNEAWQQFMKIFGLLDGLLFYIPNWSDYYYHALEEFYADGVQYLEFRSTLPILYDLDGNNYTEMDTVKVYKETLDKFLVTHNEFIGSKLIYAPIRNADQNGIEHYINVCKEIKNLYPDFLAGFDLVGQEELGRPLKDFIPQLLNLTEDIDFFFHAGETNWFGSTVDENLIDAVLLGTKRIGHGFAL…	ATGAACTATTTTTGGTTTCTTTTTTCTTATATCCTATCCGAGGCGCATCAAATTAATACCGGCAAAGTAGTCTATAGTCAACCCAATGTTCAAGCATTAAATCCATTTGAATATCGGAGCACACCGGACGCTTACCATACGCTCCGTCAGGCATTCTTAAGCTATGAACAGTCCAGAGTTTTGGGTTACGATGTCATTTTGAATGCGAATGAAACGTTAGCCAACGAATTGATTATGAGAGTGAAAACGCAAGAATATGAAAAGGGTTTAGCTACACCGCATCTTTTCGCACCATCGCGGCATTTATTCAGTGTATTAGAAGAAATTAAAAAAAGTCATTTATTTGCGTTACTTTCAATGATGCCCAAAGGTGCTGTATTACATGCCCACGATACCGCT…
Gff ADGF 7	KK352019	GFUI018157	542	1626	MFYGKSSLSTSLDSLNMPAPETRSTYSKLRSCALFFLLIFCSIVLLLRLYSIRYVDMHYVRVLHYEMERNNIMNYEAYNRFGNRIELTMCEEKANEQLMLLKWLEYQKWEVNDTNVSLGDRFSKMRGDIERSLLYKVLRKMPKGAALHVHDIGLTSVDFIVKCLTYYQNLWVCVAHNKELHEFQFSQKFLNETNATDMCTWYPIKEWRRMHGAKVVDAKIRDNLIITTTDHKLVAARLKGIKSLLKGLITYAPVWELYFEQAFKEFIEDGVQYIEIRTILPRLYNLTGHSLPHLETLAALKRASETVAFYNASFVGTKIIYTPSRNVNDNEVEMLLSDALILKLVFKDYVAGLDLISDDYFSKPLRDFSQRLIYMQDSMDFYFTVDDVYANQLDNDENL…	ATGTTTTACGGTAAATCATCCTTGTCAACGTCGTTAGATTCATTAAATATGCCGGCACCGGAAACGAGATCAACCTATTCAAAATTACGATCATGCGCCTTATTTTTTCTTTTGATTTTTTGTTCGATCGTGCTTCTGTTGCGTTTATATTCAATACGCTATGTTGACATGCATTACGTACGCGTATTGCATTATGAAATGGAAAGAAATAATATTATGAATTATGAAGCATACAATCGATTCGGTAATCGAATCGAGCTGACAATGTGTGAAGAAAAAGCGAATGAACAGCTTATGCTCCTAAAATGGCTAGAGTATCAGAAATGGGAGGTTAATGATACGAATGTCAGTTTGGGCGATCGGTTTTCGAAGATGAGAGGCGACATTGAAAGATCATTA…
Gpg TSGF 1			495	1485	MNFFILSALSIILAFLLPSSAEVNTAYQAERNKIIQEEDKLRLGYDMTLQGDEEKADQIFLKLKQTELRNGFKIAEKNLPGMHYYKAKPLLEESKIYQLIRKMPKGALLSVHTPGAISSKWILNNILNKENLRKCKNEHDVQLLTFRKEFEGCKSELMQVAKGEAKEEWFNLYTPTPEETFNSSEAAFNELCDMFDGIDDALNYLPIFKAHYQQFLEKLYNDNVLYTEVRVKYSELYDDTSKKYTLDDVVKEIENVVNDFKTTHPDFVGLKIIFAILRHGEQDEIRKKFELYKNLRSKFPNTIIGIDFVGWEDKGFPLQLFADDFISATKDGSKLFLQAGETNRLGSTDENLVDALLLNTTRIGQGYALAKHPLLMRDVKDKDIAVELSPVSNQINGFV…	ATGAATTTCTTTATACTGTCAGCTCTTTCGATAATACTTGCATTTCTGTTGCCATCATCGGCGGAAGTGAACACAGCTTATCAAGCTGAGCGCAATAAAATTATACAAGAAGAAGATAAACTTCGTCTCGGTTATGATATGACATTGCAAGGCGATGAAGAAAAGGCCGATCAAATATTTTTGAAACTTAAACAAACGGAATTACGCAACGGGTTTAAAATTGCCGAAAAAAATTTGCCAGGCATGCATTACTACAAAGCCAAGCCTTTATTGGAAGAAAGTAAAATCTATCAGTTGATTCGAAAAATGCCTAAAGGAGCTTTATTGAGTGTTCATACGCCCGGCGCTATTTCCTCAAAATGGATATTGAATAATATTTTAAATAAAGAAAATCTCAGA…
Gpg TSGF 2			507	1521	MLGVKFIIILALFGAITSAADQEYLDSRNKLIKRDRRQSLGGKLELTEEEKEVNRIFMKHKNNELSLAFNDTSQNAPAMHFFKAKGVIENSMVFKFLKKMPKGGALHLHALASVSPEWIIKNITYLSGLKKCINQANAPVLTFRPNAEPHKCKSDFTDVNDERKSQNAEEYDKNLAAAFNLFTPTPEKDYPTINKVWGRFVQMFFGLWDAVHYLPAAKAFYWRLLEELYEDNVMYAELRVELFRLYTENGRLDREQSILQLWEVTEQFKKEHPDFLGVRLIYTVLRGSKPEELQEYYSRLKNYTTRQPDKLVGFDMVGPEDSDPRLLSFADNLIELSDKTKFFFHAGETNSYGDTDLNLVDAILLNTTRIGLGYALPKHPLLMKIIKEKDIPVEVCPIS…	ATGCTTGGAGTTAAATTTATAATTATTTTGGCTTTATTTGGAGCCATCACCTCAGCTGCTGACCAGGAGTATTTGGATTCTCGAAATAAATTAATAAAAAGAGATAGGAGGCAGAGTTTGGGCGGCAAACTAGAATTGACTGAGGAGGAAAAGGAAGTTAATCGTATATTTATGAAACATAAAAATAATGAGCTATCATTAGCTTTTAATGACACTTCGCAAAATGCTCCGGCTATGCATTTCTTTAAAGCGAAAGGTGTTATTGAAAATAGTATGGTGTTCAAATTTTTGAAGAAAATGCCGAAAGGTGGAGCGTTACATTTGCACGCCTTAGCATCAGTATCACCCGAATGGATTATAAAAAACATTACTTATCTTTCGGGTTTGAAAAAATGTATT…
Gpg ADGF 3			502	1506	MFRGRFAFTILIFFIFSLAVKASKANMDYLARRSELLKMEDGLRLGAGVKLNEEEIKVNNKFKALKDKELLNGYINPEKNVPGIHFFKGKSYMENDSRVFRLLKKMPKGATLNFHTMSSVTSEWIAQNISLTPGLLNCTSKDGTIILTFRQKTNMACTKVSEEREKYGSEYNKLFESLFNLYSPTPEVTYPTKKEIWNRYKTMYYTIFDVINYLPVFRAFHWQMLEQLYEDNVMYAEIHLGFFPLYDENNKIYPANQTITELKDIEQKFKQKHPEFFGIKLIHAIIRSHNDTIINHQLKQFVTYQAAYPGFIIGLDFVGHEDNGRRLVEFAERLSNLPKSTKFFFVAGETNRLGSTDLNLVDAVLLNATRIGYGYALNKHPILMKEVKRRNIPIEVCPI…	ATGTTTAGAGGAAGGTTTGCTTTTACAATTTTAATTTTTTTCATCTTTTCCTTAGCCGTGAAAGCAAGTAAAGCTAATATGGATTATCTTGCTCGTCGATCTGAGTTATTGAAAATGGAAGACGGGCTTCGATTAGGTGCAGGTGTTAAATTAAACGAAGAGGAAATTAAAGTGAACAATAAGTTCAAAGCTCTAAAAGACAAAGAGTTATTAAATGGTTACATAAATCCCGAAAAGAATGTGCCAGGCATTCATTTCTTTAAGGGAAAATCGTACATGGAAAACGATAGTAGAGTTTTCAGACTTTTAAAAAAAATGCCTAAAGGTGCAACATTAAATTTTCATACAATGAGCTCAGTTACATCAGAATGGATTGCGCAAAACATATCCCTCACCCCG…
Gpg ADGF 4			509	1527	MIAIFSIICLNLFTATTTANLPVENSKYFQVREELIQTEDHLSTGGEVQLNNKEIEVDRIFMKYKIEELKEGSHHPSKNAAGMHFFKAKPLIERSKVFRFLQQMPKGALLHLHNTAGVSSEWIVRNLSQSTGLLRCKDQRGINILTFRENPERHKCTTQYVAVNEERQKSRSQADYNRSFENLINLYTKRPELEYPTINHVWDRFQNMFSTVKDFIHYLPVYRVYLWQLLKESYDDKIIYVELRFSTIELYDDLGQVYTDKDVLTVILEVVGSFRSQYPDFLGVKLIYAINRRLETNEVRNRVEILKKFHLAYPNIMIGFDLVGQEDKGKPLIDFIEIFKEVPDTIKFFFHAGETNWYGTSTDLNLFDAILLNTTRIGHGYALMKHPILWKAVKERNIA…	ATGATTGCAATTTTCTCAATAATTTGTCTTAATCTTTTCACCGCTACCACAACAGCAAATTTACCGGTTGAGAATTCAAAATATTTTCAGGTTCGTGAAGAGTTAATTCAAACAGAAGATCATCTTAGTACTGGTGGTGAGGTGCAATTGAATAACAAAGAGATTGAAGTCGATAGGATTTTTATGAAATACAAAATTGAAGAATTAAAGGAGGGTTCTCATCATCCGTCTAAAAATGCCGCCGGTATGCATTTCTTCAAAGCGAAACCTTTAATCGAACGCAGTAAAGTGTTTCGTTTCCTGCAGCAAATGCCAAAGGGAGCGCTTTTGCATTTGCACAATACTGCTGGAGTATCTTCTGAATGGATAGTCCGTAATTTGTCTCAATCAACGGGTTTG…
Gpg ADGF 5			348	1044	LCSYLLFILFLNNLTYSVQAMEMSYDALRNKIMESERSSALGGNLWLSSAEERANSILMNAKREEIAEGLKNPTKYPPAMHFFQGKQYLRQSEVFRIIQKMPKGAFLHGHNTGMVSSKWVIGNLTTLYNLYTCRDVNGLLIFTYNQSRCHSEVQNICLERVEAEDKRLYDRQLEKHINMYTMHPESLITDTRKIWKRFENIFESVDQFYKYMPAYCNYHKRLLEELCEDNIIYAEIRASLSPCYGDDNKTYNSLEVANELEKIVESFKVKHPDFLGLKVIYAKRNKASVDEMAQRITTFKQLHHAKPNFIIGFDLIGQEDMGDPLHKFANELTDLPSTANFFFHAGET	TTGTGCAGTTATCTTTTGTTCATTCTTTTTTTAAATAATTTAACGTATTCGGTACAAGCGATGGAAATGTCTTATGATGCTCTCCGTAATAAAATAATGGAATCTGAACGCTCTTCTGCACTTGGTGGTAACCTATGGTTGTCCTCCGCAGAAGAGAGAGCAAATAGTATACTTATGAATGCCAAGAGAGAGGAGATCGCCGAAGGCTTAAAAAATCCGACAAAATATCCACCAGCGATGCATTTCTTTCAAGGTAAACAGTATTTACGGCAAAGTGAAGTATTTCGTATAATCCAGAAGATGCCAAAGGGAGCTTTTCTTCATGGTCACAATACCGGTATGGTTAGCTCGAAATGGGTTATCGGCAATTTAACGACGTTATATAATTTATATACATGT…
Gpg ADGF 6			545	1635	MNYFWFLFSYILSEAHQINTGKVVYSQPNVQALNPFEYRSTPDAYHTLRQAFLSYEQSRVLGYDVILNANETLANELIMRVKTQEYEKGLATPHLFAPSRHLFSVLEEIKKSHLFALLSMMPKGAVLHAHDTALCSTDFLIELTYRDNLWLCQDTKTLEIFDMKFFKTQPEDALNNNCEWELMSKARHTYGAQTIDDILREQLTLYPTEKFMDNNEAWQQFMKIFALLDGLLFYIPNWSDYYYHALEEFYADGVQYLEFRSTLPILYDLDGNNYTEMDTVKVYKETLDKFLVTHNEFIGSKLIYAPIRNADQNGIEHYINVCKEIKNLYPDFLAGFDLVGQEELGRPLKDFIPQLLNLTEDIDFFFHAGETNWFGSTVDENLIDAVLLGTKRIGHGFAL…	ATGAACTATTTTTGGTTTCTTTTTTCTTATATCCTATCCGAGGCGCATCAAATTAATACCGGCAAAGTAGTCTATAGTCAACCCAATGTTCAAGCATTAAATCCGTTTGAATATCGGAGCACACCGGACGCTTACCATACGCTCCGTCAGGCATTCTTAAGCTATGAACAGTCCAGAGTTTTGGGTTACGATGTCATTTTGAATGCGAATGAAACGTTAGCCAACGAATTGATTATGAGAGTGAAAACGCAAGAATATGAAAAGGGTTTAGCTACACCGCATCTTTTCGCACCATCGCGCCATTTATTCAGTGTATTAGAAGAAATTAAAAAAAGTCATTTATTTGCGTTACTTTCAATGATGCCCAAAGGTGCTGTATTACATGCCCACGATACCGCT…
Gpg ADGF 7			162	486	PHLETLAALKRASETVAFYNASFVGTKIIYTPSRNVNDNEVEMLLSDALILKLVFKDYVAGLDLISDDYFSKPLRDFSQRLIYMQDSMDFYFTVDDVHANQLDNDENLIDAYLLGSKRLPFSYPLMQHPYILRQIHRLNIGLVINPISIEYMQNLGNSRFHP	CCGCATTTGGAAACGTTAGCTGCTTTAAAAAGAGCATCGGAAACAGTTGCATTTTATAATGCTTCGTTTGTCGGTACAAAAATCATTTATACACCGTCACGTAACGTCAATGATAACGAAGTAGAAATGCTGTTGAGCGACGCACTAATCTTAAAGTTGGTGTTCAAGGATTACGTGGCTGGTTTGGATTTGATCTCTGACGATTATTTTTCTAAGCCCTTGCGCGATTTCAGTCAACGTTTAATATATATGCAAGACAGTATGGACTTTTATTTTACGGTCGATGACGTCCACGCTAATCAGTTAGACAATGATGAAAATTTGATTGACGCTTATTTGCTGGGCAGTAAACGTTTGCCATTCAGTTATCCTTTAATGCAACATCCGTACATATTAAGG…
Gbr TSGF 1	KK351215	GBRI015717	486	1458	MKIFILSTFSIILAALLASSVDADQAYQDERNKIIQEENKLRLGYDMKLEGDEKKADEIFLKHKQEELNGESNLPSMHYYRAKTSLQKSKVYQLIKKMPKGASLNIHPPGAVSSEWLVKNIASETNLRKCKDKELLTFREKSDVCKSGSMVVSNSEDKNKWFNMYTPQPELTFNSSGAAFGQLCDMFDRVDDALNYLPIFKAHYKQFLEELYKDNVMYTEVRVKFSELYDGTNKKYSFDDVVKEIENVVKEFKAKHPDFIGLKIIYAILRNEKAEEIRKNFEIYKDLRSKFPNTIIGLDFVGWEDKGAPLKNFTNEFLSAKQDGSKFFLHAGETNQLGSTDANLVDALLLNTTRIGHGYALVKHPFLMKKVKEKNIAVELCPVPNQIKGFIRDLRNHPG…	ATGAAAATCTTTATACTGTCAACCTTTTCGATAATACTTGCAGCTCTGCTGGCAAGTTCGGTAGACGCAGATCAAGCTTATCAAGATGAACGCAATAAGATTATACAAGAGGAAAATAAACTTCGTCTTGGTTACGATATGAAATTAGAAGGTGATGAAAAAAAAGCTGACGAGATATTTTTGAAACATAAACAAGAAGAATTAAACGGCGAAAGCAATTTACCATCTATGCATTATTACAGAGCGAAGACTTCACTTCAGAAAAGTAAAGTCTATCAGTTGATTAAAAAAATGCCTAAAGGAGCTTCGCTGAATATCCATCCGCCAGGCGCTGTATCCTCAGAATGGTTGGTTAAGAATATTGCAAGTGAAACGAATCTTAGAAAATGTAAAGATAAA…
Gbr TSGF 2	KK351215	GBRI015712	507	1521	MLRVKLIIILVLYGVITSAIDQEYQDSRSKLIKSENRRKLGAKLNLTEKEKQVNRTFMTHKYNELSLASKDPSKYAPSMHFFKAKHLIEKSAVFKFLKKMPKGGALHLHALASVSPEWIIKNITYLSGMKKCINLAKAPVLTFRPNAEPHMCSTDYIDVNEERKSTHAEKYDKKLAAAFNLFTPTPEKDYPSINKVWGRFVQMFFGVWDALHYLPAAKAFYWRLLEELYEDNIMYAELRVELFRLYTEEGRLDREQSILQIWEITEQFKKEHPDFLGIRLIYNVLRSSKPQELQEYFSRAQNYTTRQPDKLVGFDLSGPEDSDPRLLKFADDLIKLSDKTKFFFHAGETNSYGNTDLNLVDAILLNTTRIGLGYALPKHPVLMKIVKKKDIAVEVCPIS…	ATGCTTCGAGTTAAACTTATAATTATTTTAGTTTTATATGGTGTCATTACCTCTGCTATTGATCAGGAATATCAGGACTCTCGAAGTAAATTAATAAAAAGCGAGAATAGACGAAAATTGGGCGCCAAATTAAATTTGACTGAGAAAGAAAAGCAAGTTAATCGTACTTTTATGACACATAAATACAACGAGTTATCATTGGCTTCCAAAGATCCTTCGAAATATGCTCCATCTATGCATTTCTTTAAAGCAAAACATTTGATCGAAAAGAGTGCAGTGTTCAAGTTTTTGAAGAAAATGCCGAAAGGTGGCGCTTTACATTTGCATGCATTGGCATCGGTATCACCTGAATGGATTATAAAAAACATTACTTATCTTTCGGGTATGAAAAAATGTATT…
Gbr ADGF 3	KK351215	GBRI015713	529	1587	MFRKKFTFKILIFLILSLITNANGLNEDYLQRRSDLLQKEEQLRLGANITLNEDEIKVNNTFMAFKNEELLIGFKNPKRNIPGIHFFKGISQMKADSKIYRFLKKMPKGAVLNLHAMSSVSSGWFTKNVSYTPGLWNCTNSTLTFRKKEDMNCTLVSEERKKYGSEYDKLFESLVNLYSRTPEVTYPNKRVVWDRYKTMYYTIFDALNYLPVFRAFHWRMLEELYNDNIMYAEIRLDFFPLYDENKKIYPANQSIIELLDIEKKFKEKYPEFFGIKLIHSIIRSHNDTIIKHQLKEFVNYQAAYPDFIIGLDMVGHEDRGRRLLDFVEDFNNLPNSTKFFFVAGETNRLGSTDLNLVDAMLLNATRIGYGYALNKHPVLMKEIKERDIAIEVCPISNQI…	ATGTTTAGAAAAAAGTTTACGTTTAAAATTTTAATTTTTTTAATCCTTTCATTAATTACAAACGCAAATGGACTTAATGAGGATTATCTTCAGCGTCGATCGGATTTACTGCAAAAGGAAGAACAACTTCGTTTAGGTGCAAATATTACATTGAACGAAGATGAAATTAAAGTCAACAATACATTCATGGCTTTTAAAAATGAGGAATTATTAATTGGTTTTAAAAATCCTAAAAGGAATATACCGGGGATTCATTTCTTCAAGGGAATATCGCAAATGAAAGCTGATAGTAAAATTTACCGATTTTTAAAAAAAATGCCTAAAGGAGCGGTATTGAATTTGCATGCAATGAGTTCAGTATCATCAGGATGGTTTACGAAAAACGTATCATACACACCG…
Gbr ADGF 5	KK351215	GBRI015707	504	1512	MFKLCRFVLFLIFLNISTFSIQAMEMSYDALRNKIMESERSSALGGNLWLSSAEERANSILMNAKREEIAEGLKNPTKYPPAMHFFQGKQYLRQSEVFRIIQKMPKGAFLHGHNTGMVSSKWVIGNLTTLYNLYTCRDVNGLLIFTYNQSRCHSEVQNICLERVEAEDKRLYDRQLEKHINMYTMHPESFITDTRKIWKRFENIFETVDQFYKYMPAYCNYHKRLLEELCEDNIIYAEIRASLSPCYGDDNKTYNSLEVANELEKIVESFKVKHPDFLGLKVIYAKRNKATVDEMAQRITTFKQLHHAKPNFIIGFDLIGQEDMGDPLHKFSNELTDLPSTANFFFHAGETNWYGKTDWNIMDALLLNTKRIGHGFALPKHPQLWSTIRKRNIAIEVNP…	ATGTTCAAATTATGCAGATTTGTTTTGTTTTTAATTTTTTTAAATATTTCAACATTTTCGATACAAGCGATGGAAATGTCTTATGATGCTCTTCGTAATAAAATAATGGAATCTGAACGATCATCTGCACTTGGCGGTAATCTATGGTTATCCTCGGCAGAAGAAAGAGCTAATAGTATACTGATGAATGCAAAAAGAGAAGAGATTGCCGAAGGTTTAAAAAATCCTACAAAATATCCACCAGCGATGCATTTCTTTCAAGGCAAACAATATTTAAGGCAAAGTGAAGTGTTTCGTATTATACAGAAAATGCCAAAGGGAGCTTTTCTTCATGGTCACAATACCGGTATGGTTAGCTCGAAATGGGTTATCGGGAATTTAACGACATTATATAATTTG…
Gbr ADGF 6	KK351049	GBRI027595	545	1635	MNYLWFLFTCFLSEAHRTNGGRAAYSQPNVQALNPSEFRRTPEAYQTLRQAFLSYEESRVLGYDIILNANESLANEVIMKVKTQEYEKGLVTPHLFAPSRHLFSVLDEIKKSNLFALLTMMPKGAVLHAHDTALCSTDFLIELTYRDNLWLCHDTKNLEVFDMRFSRIQPKDDLKDDCEWEPMEKARHTYGAQTVDDILREQLTLYPTERFTDNNEAWQQFMKIFALLDGLLFYVPNWSDYYYHALEEFYADGVQYLEFRSTLPILYDLDGNNYTEIDTVKVYKETLDKFLVMHDEFIGSKLIYAPIRNADQNGIEHYINVCKEIKKIYPDFLAGFDLVGQEELGRPLKDFIPELLNLSKDVDFFFHAGETNWFGSTVDENLIDAVLLGAKRIGHGFAL…	ATGAACTATTTATGGTTTCTGTTTACTTGTTTCTTATCGGAAGCGCATCGGACTAATGGTGGTCGAGCGGCTTACAGTCAACCCAATGTTCAGGCATTAAATCCCTCAGAGTTTCGACGCACACCAGAGGCGTATCAAACACTGCGTCAGGCGTTCTTAAGTTATGAAGAGTCTAGAGTTTTAGGTTACGATATCATTTTGAATGCCAACGAAAGTTTGGCTAACGAAGTTATTATGAAAGTGAAAACACAGGAATACGAAAAGGGTTTAGTTACACCTCATCTTTTTGCACCTTCACGGCATTTATTCAGTGTACTGGACGAAATTAAAAAGAGCAATTTATTTGCGTTACTTACAATGATGCCCAAAGGTGCTGTATTACACGCTCATGATACTGCT…
Gbr ADGF 7	KK351049	GBRI027598	526	1578	MPGPESRPSYSKLRSCALLFLLIFCSIVLLLRLYSIRYIDMHYVRILHYEMERNNIINYESYNRFGNRIDLTICEEKANEQLMLLKWLEYQRWESNDVNVSLSDPFPKTKDEIERSLLYKMLRKMPKGAALHVHDVGLTSVDYIVKYLTYYENLWVYVCRTKELYEFRFSQKFLNETNTADMCIWYPIKEWRRMLGAKVVDAKIRDNLIIATTDHKLVGLRLKQIKTLLKGLITYAPVWELYFEQAFKEFLDDGVQYIEIRTILPRLYNLTGHTLPQLEALAALKRASERCSFYNASFVGTKVIYAPSRNVNDNDVEMLLSDALIMKLVFRDYVAGLDLITEDYFPKPLRDFSERLIYMQDSMDFYFTADDVYASQLDNDENLIDAYLLGSKRLPFSYS…	ATGCCGGGACCGGAATCGAGACCAAGCTATTCCAAATTACGATCATGCGCATTATTGTTTCTTTTGATATTCTGTTCGATCGTCCTCTTGTTGCGTTTATATTCGATACGCTATATTGACATGCACTACGTACGCATATTGCATTATGAGATGGAAAGAAATAATATCATAAATTATGAATCATATAATCGGTTCGGTAACAGAATTGATCTGACAATATGTGAAGAAAAAGCTAATGAACAGCTTATGTTGTTGAAATGGTTGGAGTATCAGAGATGGGAGAGTAATGATGTGAACGTCAGTTTGAGCGATCCTTTTCCCAAAACTAAAGATGAAATTGAAAGATCATTACTTTACAAGATGTTGCGTAAAATGCCCAAGGGCGCTGCTTTGCATGTC…
						ATGGAAACCTTTTTACAAAATTTGCCTAAAATAGAGTTACATGCCCATTTACATGGTTCATTATGCATAGCATCTATACGCGAGCTTGGGCTGTTATTACACGGTGACAAAACGCCAAAATTTCTGGAGCTAAGTAAAAAGTTGATTGGATTCGATAAGACGGATAATTTGAAGAAATGTTTCCATAGATTTACTTTCATGCATGAACTAACCGCCAGTAGCAAGGGCTTAGAATTAGCCACTGAATTAGTTATAAGAGATTTTGCACGTGATAATGTCATATATTTAGAATTAAGGTCAACGCCGAGACATTTTGCTGATATGTCGCGCCGGGATTACTTAAAAGTACTTGTAGAAAGTATAGAAAGTGCACAGAAAGCGCATAATATCGTAGTTAAG…
						ATGGAAAACTTTTTACAAAATTTGCCCAAAATAGAGTTACATGCCCATTTACATGGTTCATTATGCATAACATCTATACGCGAGCTTGGGCTGTTATTACACGGTGACAAAACGCCAAAATTTCTGGAGCTAAGTAAAAAGTTGATTGGATTCGACAAGACGGATAATTTGAAGAAATGTTTTCATAGATTTACTTTCATGCATGAACTAACCGCCAGTAGCAAGGGCTTAGAATTAGCCACTGAATTAGTTATAAGAGATTTTGCACGTGATAATGTCATATACTTAGAATTAAGGTCAACGCCGAGACCTTTTGCTGATATGTCGCGCCGGGATTACTTAAAAGTACTTGTAGAAACTATAGAAAGTGCGCAGAAAGCGCACAATATCGTAGTTAAG…
						ATGGAAACCTTTTTACAAAATTTGCCTAAAATAGAGTTACATGCTCATTTACATGGTTCACTGTGCATAACATCTATACGCGAGCTTGGGCTGTTATTACACGGTGACAAAACGCCAAAATTTCTGGAGCTTAGTAAAAAGTTGATTGAATTCGATAAGACTGATAATTTGAAGAAATGTTTTCATAGATTTACTTTCATTCATGAACTAACCGCCAGTAGCAAGGGCTTAGAATTAGCCACTGAATTAGTTATAAGAGATTTTGCACGTGATAATGTCATATATTTAGAATTAAGGTCAACGCCGAGATCTTTTGCTGATATGTCGCGTCGGGATTACTTAAAAGTACTTGTAGAAACTATAGAAAGTGCGCAGAAAGCGCATAATATCGTAGTTAAG…
						ATGGAAGACTTTTTACAAAATTTGCCTAAAATAGAGTTACATGCTCATTTACATGGTTCATTATGCATAAGATCTATACACGAGCTTGGGCTTCAGCTATTTACTTTCATGCATGAACTAACCTCCAGCAGCAAGGGCTTAGAATTAGCCACTGAATTAGTTATAAGAGATTTTGCACGTGATAAAGTCATATATTTAGAATTAAGGTCAACGCCGAGGTGTTTTGCTGATATGTCGCGCCGAGATTACTTAAAAGTACTTGTAGAAACTATAGAAAGCGCACAAAAAGCGCATAATATCGTAGTTAAGTTATTAATATCTATCGATCGCAGTCAGCCAACAGAAGTAGCCGGAGAAATTGTCACATTGGCCGAAGAAATAAAAAAAAAATACCCGAAC…
						GTTATAAGAGATTTTGCACGTGATAAAGTCATATATTTAGAATTAAGGTCAACGCCGAGGTGTTTTGCTGATATGTCGCGCCGAGATTACTTAAAAGTACTTGTAGAAACTATAGAAAGCGCACAAAAAGCGCATAATATCATAGTTAAGTTATTAATATCTATCGATCGCAGTCAGCCAACAGAAGTAGCCGGAGAAATTGTCACATTGGCCGAAGAAATAAAAAAAAAATACCCGAACATTGTCAAAGGTTTGGATTTAAGTGGAGATCCTTTTCAAGGAACTTTTAAATCTTTGCACCCGTTGCTAAAAAAATCTAAAGATGCAAACTTTAGTTTGGCTTTACACTGCGCTGAAATAGATACTGTAAAGGAAGCACAAGAAATGTTGGACTTTGGC…
						ATGATGGAAGATTTCTTACAACATTTGCCTAAAGTAGAACTGCATGCTCATCTGCATGGTTCACTTTGCATTAAATCTATACATGAGCTCGGAATATTACTGTACGGTGAAAATACTCCTGAATTTCTGGAGCTAAGTGAAAAGTTTATTGAATTTGATAAGAAGGATGATTTGAGGAAATGTTTTCATAGATTTACTTTCATGCATGAATTAACCGCCAACAGAAAGGGTTTGGAAGCCGCTACTGACTTAGTTATAAGAGATTTTTCGCGTGATAACGTTGTATACCTAGAACTAAGGTCAACGCCGAGATCCTTCGCTGGTATGTCGCGTCGGGATTATTTAGAAATACTTGTAAAGGCCATAGAAAGCTCACAAAAAGCATACAATATCATAGTT…
